# Supplementary material for: Disentangling group specific QTL allele effects from genetic background epistasis using admixed individuals in GWAS: An application to maize flowering
Source: PLoS Genet. 2020 Mar 4;16(3):e1008241. doi: 10.1371/journal.pgen.1008241 (PMC7075643; doi:10.1371/journal.pgen.1008241)
Supplement: S1 Table — The lines “Row-Column” refer to the modeling of rows and columns as defined by the experimental design. AR1 refers to the autoregressive model AR1, while IID refers to the modeling of rows and columns as being independent and identically distributed among rows and among columns for a given trial. For more information, see the ASReml-R reference manual by [49]. The mean of each trial j (with j ∈ {2015, 2016}) was computed following: μj=μ+βj+∑k=13NkNαk where Nk is the number of individuals (genotypes) in genetic background k (with k ∈ {D, A, F}) and N is the total number of individuals. The mean of each genetic background was computed following: μk=μ+αk+12∑j=12βj. The genetic variance σGk2 of each genetic background k and the GxE variance σ(G×β)jk2 of each genetic background k in each trial j were also reported. The heritabilities of each genetic background k were computed as: hk2=σGk2×(σGk2+14∑j=12σ(G×β)jk2+14∑j=121r‾jσEj2)−1 where r‾j is the mean number of genotype replicates in trial j. (XLSX) [file pgen.1008241.s014.xlsx]

## Sheet: S1
	MF	FF
Row-Column 2015	AR1	AR1
Row-Column 2016	IID	IID
μ2015	64.22	65.86
μ2016	71.2	72.4
μD	70.8	72.28
μF	64.95	66.39
μA	67.66	69.11
σ2G_D	24.15	27.65
σ2G_F	23.06	27.03
σ2G_A	16.89	20.07
σ2(Gxβ)_2015,D	1.31	0
σ2(Gxβ)_2015,F	1.35	1.99
σ2(Gxβ)_2015,A	4.64	4.84
σ2(Gxβ)_2016,D	1.09	2.67
σ2(Gxβ)_2016,F	0	0
σ2(Gxβ)_2016,A	2.11	3.51
σ2E_2015	2.46	2.56
σ2E_2016	1.54	1.94
h2D	0.96	0.96
h2F	0.96	0.96
h2A	0.88	0.88
r2015	1.94	1.94
r2016	1.99	1.99
