# Supplementary material for: Disentangling group specific QTL allele effects from genetic background epistasis using admixed individuals in GWAS: An application to maize flowering
Source: PLoS Genet. 2020 Mar 4;16(3):e1008241. doi: 10.1371/journal.pgen.1008241 (PMC7075643; doi:10.1371/journal.pgen.1008241)
Supplement: S2 Table — The parameters included the mean μk and, the genetic variance σGk2 of each genetic background, the genetic covariance σGkk′ between genetic background k and k′, and the error variance σE2, with k ∈ {D, A, F}. The genetic correlations rkk′ between genetic backgrounds were also reported, with rkk′=σGkk′σGkσGk′. (XLSX) [file pgen.1008241.s015.xlsx]

## Sheet: S2
	MF	FF
μD	70.61	72.26
μF	64.94	66.64
μA	67.61	69.2
σ2G_D	16.35	20.81
σ2G_F	12.91	17.09
σ2G_A	12.81	17.04
σG_DF	12.86	16.56
σG_DA	12.64	16.35
σG_FA	12.68	16.89
rDF	0.89	0.88
rDA	0.87	0.87
rFA	0.99	0.99
σ2E	2.72	2.09
