# Supplementary material for: Disentangling group specific QTL allele effects from genetic background epistasis using admixed individuals in GWAS: An application to maize flowering
Source: PLoS Genet. 2020 Mar 4;16(3):e1008241. doi: 10.1371/journal.pgen.1008241 (PMC7075643; doi:10.1371/journal.pgen.1008241)
Supplement: S3 Table — Information regarding significant SNPs for MF using all GWAS strategies: the name of the SNP, the chromosome on which it is located, its position in bp along the chromosome, the frequency of the allelic state observed in the dataset in which it was tested, the GWAS model applied, the hypothesis tested, the estimated values of the contrast (Delta), the Wald statistics and the -log10(pval) of the test (obtained from the approximate model for M2 and M3), and the FDR for which it was declared significant. (XLSX) [file pgen.1008241.s016.xlsx]

## Sheet: S3
SNP_name	Chromosome	Position	M.0FF	M.1FF	M.0FA	M.1FA	M.0DA	M.1DA	M.0DD	M.1DD	Model	Test	Delta	Wald	-log10(pval)	FDR
AX-91341754	3	6649723	-	-	-	-	-	-	99	201	M1	(Dent)	2.46933	21.2964	5.4051	0.2
AX-90645849	3	8265448	-	-	-	-	-	-	177	123	M1	(Dent)	2.23956	17.9639	4.64756	0.2
AX-90795999	3	8266018	-	-	-	-	-	-	161	139	M1	(Dent)	2.34071	20.402	5.2023	0.2
AX-91557112	3	19841904	-	-	-	-	-	-	233	67	M1	(Dent)	-2.56584	18.2453	4.71175	0.2
AX-90834909	3	158880237	-	-	-	-	-	-	193	107	M1	(Dent)	-2.46319	17.779	4.60537	0.2
AX-90566336	3	158889565	-	-	-	-	-	-	191	109	M1	(Dent)	-2.63081	20.2556	5.16905	0.2
AX-91583291	3	158891367	-	-	-	-	-	-	192	108	M1	(Dent)	-2.57251	19.3236	4.9573	0.2
AX-90834898	3	158896163	-	-	-	-	-	-	194	106	M1	(Dent)	-2.63059	19.9297	5.09506	0.2
AX-91583310	3	158974594	-	-	-	-	-	-	203	97	M1	(Dent)	-3.80202	46.2731	10.9877	0.05
AX-90590040	3	158974646	-	-	-	-	-	-	204	96	M1	(Dent)	-3.55205	39.5415	9.49327	0.05
AX-90834934	3	158974756	-	-	-	-	-	-	198	102	M1	(Dent)	-3.51026	38.2623	9.20868	0.05
AX-91408371	3	158975082	-	-	-	-	-	-	199	101	M1	(Dent)	-3.4689	37.13	8.95659	0.05
AX-91583371	3	159390464	-	-	-	-	-	-	180	120	M1	(Dent)	-2.5512	19.8215	5.07047	0.2
AX-91583384	3	159391016	-	-	-	-	-	-	181	119	M1	(Dent)	-2.64705	21.4836	5.44749	0.2
AX-91583382	3	159392021	-	-	-	-	-	-	179	121	M1	(Dent)	-2.5382	20.2683	5.17194	0.2
AX-91583403	3	159405200	-	-	-	-	-	-	181	119	M1	(Dent)	-2.74547	23.2426	5.84528	0.2
AX-90835029	3	159413980	-	-	-	-	-	-	181	119	M1	(Dent)	-2.64288	20.953	5.32725	0.2
AX-90835045	3	159415239	-	-	-	-	-	-	180	120	M1	(Dent)	-2.6813	22.0351	5.57234	0.2
AX-91583404	3	159487904	-	-	-	-	-	-	181	119	M1	(Dent)	-2.48713	18.8086	4.8401	0.2
AX-90835056	3	159506081	-	-	-	-	-	-	181	119	M1	(Dent)	-2.50519	19.042	4.89322	0.2
AX-90835061	3	159514077	-	-	-	-	-	-	182	118	M1	(Dent)	-2.60222	20.674	5.264	0.2
AX-90846668	3	201723987	-	-	-	-	-	-	80	220	M1	(Dent)	-2.59306	17.7972	4.60953	0.2
AX-90859038	4	12912108	-	-	-	-	-	-	288	12	M1	(Dent)	-5.43085	19.3488	4.96302	0.2
AX-90919240	4	237451186	-	-	-	-	-	-	44	256	M1	(Dent)	2.86601	18.7884	4.8355	0.2
AX-90552295	7	130495196	-	-	-	-	-	-	21	279	M1	(Dent)	3.77803	18.522	4.77482	0.2
AX-91736802	7	130499284	-	-	-	-	-	-	12	288	M1	(Dent)	5.14955	19.2434	4.93904	0.2
AX-91055771	7	130500226	-	-	-	-	-	-	11	289	M1	(Dent)	5.55978	21.1993	5.38309	0.2
AX-91737837	7	136148844	-	-	-	-	-	-	82	218	M1	(Dent)	2.39607	18.5273	4.77603	0.2
AX-91058427	7	140576170	-	-	-	-	-	-	29	271	M1	(Dent)	3.39553	18.2588	4.71481	0.2
AX-90633821	7	140674983	-	-	-	-	-	-	30	270	M1	(Dent)	3.46327	19.4521	4.98651	0.2
AX-91404598	7	140675794	-	-	-	-	-	-	62	238	M1	(Dent)	2.46091	18.8746	4.85511	0.2
AX-91744205	7	171556516	-	-	-	-	-	-	84	216	M1	(Dent)	2.66888	21.4511	5.44014	0.2
AX-91382048	7	171572202	-	-	-	-	-	-	86	214	M1	(Dent)	2.43688	18.1402	4.68778	0.2
AX-91100608	8	123504353	-	-	-	-	-	-	68	232	M1	(Dent)	-2.66855	17.8899	4.63067	0.2
AX-91112607	8	165932930	-	-	-	-	-	-	139	161	M1	(Dent)	2.23072	17.879	4.62818	0.2
AX-91456671	1	17179645	27	277	-	-	-	-	-	-	M1	(Flint)	3.62616	24.7866	6.19355	0.05
AX-90588172	1	231185911	26	278	-	-	-	-	-	-	M1	(Flint)	3.61829	21.3226	5.41103	0.2
AX-90592743	1	278511074	78	226	-	-	-	-	-	-	M1	(Flint)	-2.30098	19.5782	5.01519	0.2
AX-90567285	2	59761720	21	283	-	-	-	-	-	-	M1	(Flint)	4.68055	19.4463	4.9852	0.2
AX-90591872	4	35758347	11	293	-	-	-	-	-	-	M1	(Flint)	6.17383	22.7717	5.7389	0.2
AX-90544623	5	12227383	17	287	-	-	-	-	-	-	M1	(Flint)	4.26433	21.9519	5.55351	0.2
AX-90974105	5	203928025	241	63	-	-	-	-	-	-	M1	(Flint)	-2.66677	22.8727	5.76173	0.2
AX-91685722	6	24606589	32	272	-	-	-	-	-	-	M1	(Flint)	3.27508	19.6388	5.02895	0.2
AX-91355042	6	148530168	261	43	-	-	-	-	-	-	M1	(Flint)	-2.85084	19.76	5.0565	0.2
AX-91717426	7	25909531	35	269	-	-	-	-	-	-	M1	(Flint)	2.89738	19.016	4.88729	0.2
AX-91100149	8	121884992	22	282	-	-	-	-	-	-	M1	(Flint)	4.04905	18.8066	4.83963	0.2
AX-91100415	8	122949646	20	284	-	-	-	-	-	-	M1	(Flint)	6.54947	42.6994	10.195	0.05
AX-91359941	8	122950264	18	286	-	-	-	-	-	-	M1	(Flint)	4.84652	21.1189	5.36487	0.2
AX-91100407	8	122950963	25	279	-	-	-	-	-	-	M1	(Flint)	4.8851	32.3705	7.89481	0.05
AX-91428720	8	122952245	13	291	-	-	-	-	-	-	M1	(Flint)	6.07298	27.3121	6.76163	0.05
AX-91768145	8	122952961	15	289	-	-	-	-	-	-	M1	(Flint)	5.02823	20.9273	5.32143	0.2
AX-90596641	8	122952991	20	284	-	-	-	-	-	-	M1	(Flint)	4.66999	21.8122	5.52188	0.2
AX-91768204	8	123372565	11	293	-	-	-	-	-	-	M1	(Flint)	6.54766	23.886	5.9905	0.2
AX-91100612	8	123509765	281	23	-	-	-	-	-	-	M1	(Flint)	-4.31634	20.4856	5.22125	0.2
AX-90557598	9	103752251	293	11	-	-	-	-	-	-	M1	(Flint)	-5.8374	23.7049	5.94964	0.2
AX-91364734	10	85834561	25	279	-	-	-	-	-	-	M1	(Flint)	3.72238	22.3676	5.64754	0.2
AX-90795999	3	8266018	170	134	-	-	-	-	139	161	M2	D	2.41891	22.6003	5.70015	0.2
AX-91583310	3	158974594	158	146	-	-	-	-	97	203	M2	D	-3.41701	36.9991	8.92743	0.05
AX-90590040	3	158974646	150	154	-	-	-	-	96	204	M2	D	-3.15928	31.2241	7.63847	0.05
AX-90834934	3	158974756	246	58	-	-	-	-	102	198	M2	D	-3.15159	30.7339	7.52878	0.05
AX-91408371	3	158975082	246	58	-	-	-	-	101	199	M2	D	-3.12121	29.9949	7.36333	0.05
AX-91456671	1	17179645	277	27	-	-	-	-	247	53	M2	F	3.58303	24.142	6.04824	0.2
AX-90974105	5	203928025	63	241	-	-	-	-	108	192	M2	F	-2.69175	23.2746	5.85251	0.2
AX-91100415	8	122949646	284	20	-	-	-	-	274	26	M2	F	5.59877	30.7899	7.54131	0.05
AX-91100407	8	122950963	279	25	-	-	-	-	266	34	M2	F	4.47694	28.0867	6.93554	0.05
AX-91583310	3	158974594	158	146	-	-	-	-	97	203	M2	D+F	-4.36106	31.7957	7.76633	0.05
AX-90590040	3	158974646	150	154	-	-	-	-	96	204	M2	D+F	-3.91344	25.1426	6.27374	0.2
AX-91100620	8	123504889	162	142	-	-	-	-	230	70	M2	D+F	-4.01889	24.1448	6.04886	0.2
AX-91583310	3	158974594	158	146	92	85	48	141	97	203	M3	DD	-3.12786	33.5706	8.16289	0.05
AX-90590040	3	158974646	150	154	87	90	48	141	96	204	M3	DD	-2.8708	28.0029	6.91672	0.2
AX-90834934	3	158974756	246	58	139	38	50	139	102	198	M3	DD	-2.86176	27.4472	6.79199	0.2
AX-91408371	3	158975082	246	58	139	38	50	139	101	199	M3	DD	-2.84627	27.0815	6.70984	0.2
AX-91020683	6	164143140	190	114	103	74	176	13	280	20	M3	DA	5.07998	27.7409	6.85793	0.2
AX-90731948	2	6860236	242	62	136	46	120	64	217	83	M3	FA	-2.78063	25.4642	6.34614	0.2
AX-91510472	2	6861005	240	64	134	48	120	64	216	84	M3	FA	-2.85636	27.5409	6.81302	0.2
AX-90731977	2	6992374	101	203	70	112	59	125	112	188	M3	FA	2.36516	22.8131	5.74826	0.2
AX-90617761	2	6993631	161	143	104	78	94	90	175	125	M3	FA	2.54183	26.7545	6.63637	0.2
AX-90731985	2	6994751	151	153	96	86	84	100	147	153	M3	FA	2.44704	25.0195	6.246	0.2
AX-91844146	2	6995423	160	144	104	78	89	95	153	147	M3	FA	2.51924	26.2274	6.51787	0.2
AX-91449028	2	6995647	116	188	79	103	58	126	95	205	M3	FA	2.2696	22.0344	5.57219	0.2
AX-90601996	2	7041069	102	202	74	108	50	134	75	225	M3	FA	2.93145	37.3989	9.01649	0.05
AX-91397720	2	7044549	121	183	77	105	50	134	78	222	M3	FA	2.75779	33.5327	8.15443	0.05
AX-91456671	1	17179645	277	27	159	10	180	17	247	53	M3	FF	3.56888	26.757	6.63693	0.2
AX-91583310	3	158974594	158	146	92	85	48	141	97	203	M3	DD+FF	-3.84983	28.0071	6.91768	0.2
AX-90590040	3	158974646	150	154	87	90	48	141	96	204	M3	DD+FF	-3.45946	22.3101	5.63454	0.2
AX-91099737	8	120244941	285	19	180	11	150	25	234	66	M3	DD+FF	4.93199	21.4413	5.43791	0.2
AX-91100608	8	123504353	155	149	78	111	119	58	232	68	M3	DD+FF	-3.75232	23.5481	5.91424	0.2
AX-91100620	8	123504889	162	142	81	108	119	58	230	70	M3	DD+FF	-3.8222	24.8351	6.20446	0.2
AX-90555039	8	123506141	27	277	10	179	30	147	81	219	M3	DD+FF	-4.97881	23.2926	5.85658	0.2
AX-91100596	8	123510186	28	276	10	179	30	147	81	219	M3	DD+FF	-4.81237	21.4782	5.44627	0.2
AX-90588565	8	123510776	27	277	10	179	30	147	81	219	M3	DD+FF	-4.99972	23.0228	5.79564	0.2
AX-91439741	8	123512155	28	276	10	179	24	153	64	236	M3	DD+FF	-4.99431	22.5959	5.69916	0.2
AX-91583310	3	158974594	158	146	92	85	48	141	97	203	M3	DD+DA	-4.49183	24.4173	6.11031	0.2
AX-91380030	6	87416360	84	220	31	132	61	142	114	186	M3	DD+DA	-3.83533	22.0403	5.57352	0.2
AX-90549146	6	87416883	89	215	33	130	61	142	114	186	M3	DD+DA	-3.83128	21.8291	5.52573	0.2
AX-91100444	8	123079618	138	166	69	120	79	98	170	130	M3	DD+DA	-3.89466	22.0477	5.57519	0.2
AX-91100441	8	123080508	137	167	69	120	79	98	170	130	M3	DD+DA	-3.89885	22.1061	5.58841	0.2
AX-90601996	2	7041069	102	202	74	108	50	134	75	225	M3	FF+FA	3.78773	25.8719	6.43789	0.2
AX-91397720	2	7044549	121	183	77	105	50	134	78	222	M3	FF+FA	3.36138	22.0134	5.56742	0.2
AX-91120582	9	18615185	34	270	23	127	156	60	182	118	M3	FF+FA	-5.78029	26.2166	6.51543	0.2
AX-91547985	2	206217985	261	43	161	11	154	40	241	59	M3	DA+FA	5.8685	24.5937	6.15007	0.2
AX-90826563	3	126522366	218	86	141	39	135	51	185	115	M3	DA+FA	4.03635	22.4164	5.65857	0.2
AX-90608260	3	126629929	221	83	142	38	134	52	189	111	M3	DA+FA	4.2937	24.2775	6.0788	0.2
AX-90614466	6	163890118	222	82	109	66	178	13	284	16	M3	DA+FA	5.44104	23.7403	5.95762	0.2
AX-91711651	6	163917087	236	68	123	52	178	13	284	16	M3	DA+FA	5.28139	22.1184	5.59119	0.2
AX-91711655	6	163918261	237	67	126	49	178	13	284	16	M3	DA+FA	5.43226	23.2365	5.8439	0.2
AX-91020644	6	163918306	236	68	123	52	178	13	285	15	M3	DA+FA	5.28845	22.092	5.5852	0.2
AX-91100444	8	123079618	138	166	69	120	79	98	170	130	M3	DA+FA	-3.62835	22.6546	5.71244	0.2
AX-91100441	8	123080508	137	167	69	120	79	98	170	130	M3	DA+FA	-3.65444	23.0533	5.80252	0.2
AX-91100442	8	123080698	136	168	69	120	79	98	165	135	M3	DA+FA	-3.53279	21.4284	5.43499	0.2
AX-91100478	8	123106782	139	165	69	120	80	97	174	126	M3	DA+FA	-3.52003	21.4518	5.4403	0.2
AX-91547985	2	206217985	261	43	161	11	154	40	241	59	M3	DD+DA+FA+FF	8.05959	23.3871	5.87791	0.2
AX-90608260	3	126629929	221	83	142	38	134	52	189	111	M3	DD+DA+FA+FF	6.1116	21.583	5.47	0.2
AX-91583310	3	158974594	158	146	92	85	48	141	97	203	M3	DD+DA+FA+FF	-6.65996	27.8041	6.87211	0.2
AX-90590040	3	158974646	150	154	87	90	48	141	96	204	M3	DD+DA+FA+FF	-6.27189	24.2646	6.07589	0.2
AX-91410184	6	87412104	83	221	31	133	61	141	114	186	M3	DD+DA+FA+FF	-6.36715	24.3538	6.09599	0.2
AX-91380030	6	87416360	84	220	31	132	61	142	114	186	M3	DD+DA+FA+FF	-6.50477	25.5753	6.37115	0.2
AX-91100441	8	123080508	137	167	69	120	79	98	170	130	M3	DD+DA+FA+FF	-5.53229	21.6393	5.48276	0.2
AX-91100502	8	123272484	168	136	84	105	119	58	233	67	M3	DD+DA+FA+FF	-6.19286	22.5991	5.69989	0.2
AX-91100608	8	123504353	155	149	78	111	119	58	232	68	M3	DD+DA+FA+FF	-6.72707	26.1471	6.49979	0.2
AX-91100620	8	123504889	162	142	81	108	119	58	230	70	M3	DD+DA+FA+FF	-6.8318	26.8471	6.65718	0.2
AX-90555039	8	123506141	27	277	10	179	30	147	81	219	M3	DD+DA+FA+FF	-9.9198	28.1419	6.94793	0.2
AX-91100596	8	123510186	28	276	10	179	30	147	81	219	M3	DD+DA+FA+FF	-9.70685	26.6305	6.60849	0.2
AX-90588565	8	123510776	27	277	10	179	30	147	81	219	M3	DD+DA+FA+FF	-9.9706	27.9913	6.91413	0.2
AX-91430137	8	123511566	23	281	10	179	30	147	79	221	M3	DD+DA+FA+FF	-9.26379	24.4652	6.12111	0.2
AX-91427084	8	123511765	23	281	10	178	30	148	79	221	M3	DD+DA+FA+FF	-9.25595	24.4067	6.10793	0.2
AX-90555041	8	123511872	23	281	10	179	30	147	79	221	M3	DD+DA+FA+FF	-9.25964	24.437	6.11476	0.2
AX-91380801	8	123511933	23	281	10	179	30	147	77	223	M3	DD+DA+FA+FF	-8.97569	22.8414	5.75465	0.2
AX-90635840	8	123512089	23	281	10	179	24	153	61	239	M3	DD+DA+FA+FF	-9.02404	22.3703	5.64816	0.2
AX-91439741	8	123512155	28	276	10	179	24	153	64	236	M3	DD+DA+FA+FF	-9.52893	24.5914	6.14956	0.2
AX-90863948	4	31102452	160	144	107	79	53	127	115	185	M3	DD-FF	-3.2674	25.2863	6.30608	0.2
AX-91218190	4	31102486	161	143	107	79	53	127	115	185	M3	DD-FF	-3.35441	26.6909	6.62207	0.2
AX-90863950	4	31102555	161	143	107	79	53	127	115	185	M3	DD-FF	-3.18127	23.9326	6.00101	0.2
AX-91602775	4	31102595	161	143	107	79	53	127	116	184	M3	DD-FF	-3.19812	24.2201	6.06586	0.2
AX-90863961	4	31102637	160	144	107	79	53	127	116	184	M3	DD-FF	-3.28414	25.5819	6.37263	0.2
AX-90863956	4	31106881	169	135	108	78	75	105	146	154	M3	DD-FF	-3.13803	23.3137	5.86134	0.2
AX-90734998	2	17677961	263	41	154	28	125	59	203	97	M3	FF-FA	3.53965	22.125	5.59267	0.2
AX-91010225	6	127772523	235	69	119	46	183	18	274	26	M3	FF-FA	-2.94213	21.4886	5.44863	0.2
AX-90601996	2	7041069	102	202	74	108	50	134	75	225	M3	DA-FA	-3.42536	21.4979	5.45073	0.2
AX-90824812	3	119685903	71	233	37	143	106	80	159	141	M3	DA-FA	3.6761	22.5752	5.69448	0.2
AX-91020683	6	164143140	190	114	103	74	176	13	280	20	M3	DA-FA	5.46077	26.8958	6.66811	0.2
AX-91439851	7	160218445	237	67	154	28	130	54	221	79	M3	DA-FA	-3.77493	21.4978	5.45071	0.2
AX-91705660	6	132409361	69	235	40	128	59	139	82	218	M3	(DD+DA)-(FA+FF)	5.52226	21.6465	5.48439	0.2
AX-91103145	8	132533242	238	66	164	23	138	41	242	58	M3	(DD+DA)-(FA+FF)	-6.85371	23.5758	5.92051	0.2
AX-91744673	7	173737798	210	94	113	62	161	30	243	57	M3	(DD-DA)-(FF-FA)	-4.569	24.1342	6.04648	0.2
