# Supplementary material for: Disentangling group specific QTL allele effects from genetic background epistasis using admixed individuals in GWAS: An application to maize flowering
Source: PLoS Genet. 2020 Mar 4;16(3):e1008241. doi: 10.1371/journal.pgen.1008241 (PMC7075643; doi:10.1371/journal.pgen.1008241)
Supplement: S4 Table — Information regarding significant SNPs for FF using all GWAS strategies: the name of the SNP, the chromosome on which it is located, its position in bp along the chromosome, the frequency of the allelic state observed in the dataset in which it was tested, the GWAS model applied, the hypothesis tested, the estimated values of the contrast (Delta), the Wald statistics and the -log10(pval) of the test (obtained from the approximate model for M2 and M3), and the FDR for which it was declared significant. (XLSX) [file pgen.1008241.s017.xlsx]

## Sheet: S4
SNP_name	Chromosome	Position	M.0FF	M.1FF	M.0FA	M.1FA	M.0DA	M.1DA	M.0DD	M.1DD	Model	Test	Delta	Wald	-log10(pval)	FDR
AX-91447509	2	9973231	-	-	-	-	-	-	131	169	M1	(Dent)	-2.28435	19.9331	5.09583	0.2
AX-90732788	2	9973666	-	-	-	-	-	-	129	171	M1	(Dent)	-2.45489	22.7251	5.72836	0.2
AX-91511057	2	9973932	-	-	-	-	-	-	146	154	M1	(Dent)	-2.29576	19.8771	5.0831	0.2
AX-91338134	2	9980899	-	-	-	-	-	-	213	87	M1	(Dent)	-2.52762	20.2199	5.16094	0.2
AX-91581634	3	149790500	-	-	-	-	-	-	73	227	M1	(Dent)	2.81115	20.5742	5.24135	0.2
AX-90832635	3	149799411	-	-	-	-	-	-	74	226	M1	(Dent)	2.83105	21.1444	5.37064	0.2
AX-90834909	3	158880237	-	-	-	-	-	-	193	107	M1	(Dent)	-2.76078	19.8841	5.08469	0.2
AX-90566336	3	158889565	-	-	-	-	-	-	191	109	M1	(Dent)	-2.93789	22.491	5.67544	0.2
AX-91583291	3	158891367	-	-	-	-	-	-	192	108	M1	(Dent)	-2.90943	22.0367	5.57269	0.2
AX-90566337	3	158893642	-	-	-	-	-	-	193	107	M1	(Dent)	-2.80479	20.207	5.15802	0.2
AX-90834898	3	158896163	-	-	-	-	-	-	194	106	M1	(Dent)	-2.96709	22.6074	5.70177	0.2
AX-90638102	3	158897644	-	-	-	-	-	-	195	105	M1	(Dent)	-2.79541	19.9667	5.10345	0.2
AX-91583310	3	158974594	-	-	-	-	-	-	203	97	M1	(Dent)	-4.14267	48.9789	11.5872	0.05
AX-90590040	3	158974646	-	-	-	-	-	-	204	96	M1	(Dent)	-3.9434	43.5958	10.3939	0.05
AX-90834934	3	158974756	-	-	-	-	-	-	198	102	M1	(Dent)	-3.88811	41.9741	10.0339	0.05
AX-91408371	3	158975082	-	-	-	-	-	-	199	101	M1	(Dent)	-3.82036	40.1859	9.63655	0.05
AX-91583384	3	159391016	-	-	-	-	-	-	181	119	M1	(Dent)	-2.62607	18.5093	4.77191	0.2
AX-91583403	3	159405200	-	-	-	-	-	-	181	119	M1	(Dent)	-2.70638	19.7479	5.05375	0.2
AX-90835045	3	159415239	-	-	-	-	-	-	180	120	M1	(Dent)	-2.62845	18.5006	4.76994	0.2
AX-91744205	7	171556516	-	-	-	-	-	-	84	216	M1	(Dent)	2.809	21.022	5.34291	0.2
AX-91451275	8	162519150	-	-	-	-	-	-	178	122	M1	(Dent)	-2.31804	18.771	4.83153	0.2
AX-90563249	10	2257467	-	-	-	-	-	-	144	156	M1	(Dent)	-2.37997	19.2334	4.93677	0.2
AX-91456671	1	17179645	27	277	-	-	-	-	-	-	M1	(Flint)	3.72594	21.6778	5.49146	0.2
AX-90602128	2	45989148	106	198	-	-	-	-	-	-	M1	(Flint)	2.98598	23.8782	5.98873	0.2
AX-90591872	4	35758347	11	293	-	-	-	-	-	-	M1	(Flint)	6.81913	23.3719	5.87447	0.2
AX-90974105	5	203928025	241	63	-	-	-	-	-	-	M1	(Flint)	-2.91357	22.8653	5.76004	0.2
AX-91100415	8	122949646	20	284	-	-	-	-	-	-	M1	(Flint)	6.85905	38.8747	9.34496	0.05
AX-91100407	8	122950963	25	279	-	-	-	-	-	-	M1	(Flint)	5.23973	31.2381	7.64161	0.05
AX-91428720	8	122952245	13	291	-	-	-	-	-	-	M1	(Flint)	6.12566	22.9806	5.78609	0.2
AX-90596641	8	122952991	20	284	-	-	-	-	-	-	M1	(Flint)	5.02473	21.1117	5.36323	0.2
AX-91100471	8	123151156	18	286	-	-	-	-	-	-	M1	(Flint)	5.35858	19.4413	4.98405	0.2
AX-91768204	8	123372565	11	293	-	-	-	-	-	-	M1	(Flint)	6.57208	19.9172	5.09221	0.2
AX-91108827	8	152591911	35	269	-	-	-	-	-	-	M1	(Flint)	3.6337	21.632	5.48109	0.2
AX-91116977	9	5415277	104	200	-	-	-	-	-	-	M1	(Flint)	-2.77528	26.2149	6.51505	0.05
AX-91116965	9	5417992	192	112	-	-	-	-	-	-	M1	(Flint)	2.62301	24.6059	6.15282	0.05
AX-91779203	9	5420956	97	207	-	-	-	-	-	-	M1	(Flint)	-2.4751	20.7298	5.27665	0.2
AX-91779204	9	5445523	94	210	-	-	-	-	-	-	M1	(Flint)	-2.54818	21.3575	5.41893	0.2
AX-91364734	10	85834561	25	279	-	-	-	-	-	-	M1	(Flint)	3.94269	20.9746	5.33217	0.2
AX-91583310	3	158974594	158	146	-	-	-	-	97	203	M2	D	-3.66874	38.1794	9.19023	0.05
AX-90590040	3	158974646	150	154	-	-	-	-	96	204	M2	D	-3.47694	33.9638	8.25068	0.05
AX-90834934	3	158974756	246	58	-	-	-	-	102	198	M2	D	-3.45282	33.0781	8.05292	0.05
AX-91408371	3	158975082	246	58	-	-	-	-	101	199	M2	D	-3.39873	31.8595	7.78059	0.05
AX-90591872	4	35758347	293	11	-	-	-	-	241	59	M2	F	6.44397	22.6964	5.72188	0.2
AX-91100415	8	122949646	284	20	-	-	-	-	274	26	M2	F	5.85974	28.0953	6.93747	0.05
AX-91100407	8	122950963	279	25	-	-	-	-	266	34	M2	F	4.74281	26.6589	6.61488	0.05
AX-91116977	9	5415277	200	104	-	-	-	-	213	87	M2	F	-2.59603	23.169	5.82865	0.2
AX-91583310	3	158974594	158	146	-	-	-	-	97	203	M2	D+F	-4.70288	31.9473	7.8002	0.05
AX-90590040	3	158974646	150	154	-	-	-	-	96	204	M2	D+F	-4.44595	28.1025	6.93908	0.05
AX-90710320	1	230470022	169	135	-	-	-	-	222	78	M2	D-F	3.77823	22.9874	5.78763	0.2
AX-91583310	3	158974594	158	146	92	85	48	141	97	203	M3	DD	-3.28793	32.1735	7.85078	0.2
AX-90590040	3	158974646	150	154	87	90	48	141	96	204	M3	DD	-3.12112	28.7708	7.08899	0.2
AX-90834934	3	158974756	246	58	139	38	50	139	102	198	M3	DD	-3.02824	26.6823	6.62013	0.2
AX-91408371	3	158975082	246	58	139	38	50	139	101	199	M3	DD	-2.9829	25.8096	6.42388	0.2
AX-90601996	2	7041069	102	202	74	108	50	134	75	225	M3	FA	2.6107	26.1809	6.50741	0.2
AX-91583310	3	158974594	158	146	92	85	48	141	97	203	M3	DD+FF	-4.09817	27.4344	6.78912	0.2
AX-90590040	3	158974646	150	154	87	90	48	141	96	204	M3	DD+FF	-3.90933	24.6595	6.16489	0.2
AX-91100620	8	123504889	162	142	81	108	119	58	230	70	M3	DD+FF	-4.11676	25.0624	6.25567	0.2
AX-91547985	2	206217985	261	43	161	11	154	40	241	59	M3	DA+FA	6.24977	24.8417	6.20595	0.2
AX-91100608	8	123504353	155	149	78	111	119	58	232	68	M3	DD+DA+FA+FF	-7.45387	27.3558	6.77145	0.2
AX-91100620	8	123504889	162	142	81	108	119	58	230	70	M3	DD+DA+FA+FF	-7.73852	29.3569	7.22039	0.2
AX-90555039	8	123506141	27	277	10	179	30	147	81	219	M3	DD+DA+FA+FF	-10.5151	26.7997	6.64652	0.2
AX-91100596	8	123510186	28	276	10	179	30	147	81	219	M3	DD+DA+FA+FF	-10.3263	25.4695	6.34733	0.2
AX-90588565	8	123510776	27	277	10	179	30	147	81	219	M3	DD+DA+FA+FF	-10.7139	27.332	6.7661	0.2
AX-91439741	8	123512155	28	276	10	179	24	153	64	236	M3	DD+DA+FA+FF	-10.3724	24.6828	6.17016	0.2
AX-91686325	6	28128237	202	102	119	53	116	78	153	147	M3	(DD+FF)-(DA+FA)	-4.38628	24.94	6.2281	0.2
