# Supplementary material for: Disentangling group specific QTL allele effects from genetic background epistasis using admixed individuals in GWAS: An application to maize flowering
Source: PLoS Genet. 2020 Mar 4;16(3):e1008241. doi: 10.1371/journal.pgen.1008241 (PMC7075643; doi:10.1371/journal.pgen.1008241)
Supplement: S5 Table — The existence of epistasis can be investigated using a test based on variance components. The epistatic variance component between pairs of loci was estimated on the joint dent, flint and admixed dataset using a model neglecting genetic structure: y = 1μ + g + ge + e, where y is the vector of phenotypes, 1 is a vector of 1, μ is the global intercept, g is the vector of additive genetic values with g∼N(0,KσG2), K is the kinship matrix computed following Eq (2) and assuming a common genetic background for all individuals, i.e. using the average frequency of allele 1 at each locus, σG2 is the global genetic variance, ge is the vector of global epistatic deviations with ge∼N(0,K∘Kσ(G×G)2), σ(G×G)2 is the epistatic genetic variance between pairs of loci, e is the vector of errors with e∼N(0,IσE2), I is the identity matrix, σE2 is the error variance. Note that K ∘ K is the Hadamard product of the kinship matrix with itself. This model can be seen as a simplified version of the one proposed by [68], as purely homozygous lines were used. The epistatic variance component was tested using a LR test between this model and the same model without the term ge. (XLSX) [file pgen.1008241.s018.xlsx]

## Sheet: S5
	σ2G	σ2(GxG)	σ2E	pval
MF	12.5028	2.90616	2.1336	0.00754573
FF	15.5455	4.66472	0.915056	6.8005e-05
